# Supplementary material for: SARS-CoV-2 Spike Protein and Molecular Mimicry: An Immunoinformatic Screen for Cross-Reactive Autoantigen Candidates
Source: Int J Mol Sci. 2025 Sep 10;26(18):8793. doi: 10.3390/ijms26188793 (PMC12469275; doi:10.3390/ijms26188793)
Supplement: Supplementary file 1 [file ijms-26-08793-s001.zip › ijms-3786238-supplementary/ijms-3786238-Table S1.xlsx]

## Sheet: Sheet1
Table S1. Inclusion of SARS-CoV-2 S-protein heptapeptides (SCS) in the human proteome
SCS	ID UniProtKB	Match	Gene Names
LVLLPLV	Q13944	Positions 4-10: LVLLPLV	PDE4D
LPLVSSQ	Q4G0L8	Positions 902-908: LPLVSSQ	COG1
DKVFRSS	Q3MIS6	Positions 275-281: DKVFRSS	ZNF528
FLPFFSN	Q7L8S5	Positions 185-191: FLPFFSN	OTUD6A
VSGTNGT	P11279	Positions 224-230: VSGTNGT	LAMP1
SLLIVNN	E5RFN6	Positions 825-831: SLLIVNN	ABCA10
FKNLREF	A0A0A0MT83	Positions 74-80: FKNLREF	IVD
KIYSKHT	E9PLC3	Positions 7-13: KIYSKHT	C1orf105
TRFQTLL	Q86T65	Positions 251-257: TRFQTLL	DAAM2
SSSGWTA	Q2LD37	Positions 777-783: SSSGWTA	BLTP1
KLNDLCF	D0EYG7	Positions 124-130: KLNDLCF	IL7
DEVRQIA	Q8NEZ4	Positions 4530-4536: DEVRQIA	KMT2C
YSTGSNV	O00533	Positions 341-347: VYSTGSN	CHL1
IGAGICA	Q8TDQ0	Positions 205-211: IGAGICA	HAVCR2
SPRRARS	A0A0S2Z3U9	Positions 258-264: SPRRARS	HPS1
RRARSVA	C5HTY8	Positions 260-266: RRARSVA	SCNN1A
VTLADAG	Q13470	Positions 440-446: VTLADAG	TNK1
GLTVLPP	A0A0A0MTS9	Positions 78-84: GLTVLPP	FHOD3
LPPLLTD	Q5TGP6	Positions 250-256: LPPLLTD	MROH9
SSTASAL	P62277	Positions 143-149: SSTASAL	RPS13
LVKQLSS	A4ZVS7	Positions 284-290: LVKQLSS	PIAS1
KVEAEVQ	Q9NT22	Positions 625-631: KVEAEVQ	EMILIN3
TGRLQSL	A0A2R8YFX5	Positions 1096-1102: TGRLQSL	NAV3
LIRAAEI	A0A994J771	Positions 1364-1370: LIRAAEI	MYO18A
LDKYFKN	Q12841	Positions 149-155: LDKYFKN	FSTL1
NASVVNI	H0Y3V5	Positions 336-342: NASVVNI	THADA
EIDRLNE	A0A0C4DFV9	Positions 41-47: EIDRLNE	SET
EDDSEPV	F8W883	Positions 1426-1432: DEDDSEP	MYO16
		Positions 1427-1433: EDDSEPV
